# Supplementary material for: A Simple and User-Friendly Method for High-Quality Preparation of Pollen Grains for Scanning Electron Microscopy (SEM)
Source: Plants (Basel). 2024 Aug 1;13(15):2140. doi: 10.3390/plants13152140 (PMC11314231; doi:10.3390/plants13152140)
Supplement: Supplementary file 1 [file plants-13-02140-s001.zip]

Archive with 5 entries (5 files):
- Tables S1.xlsx
- figS1.pdf
- figS2.pdf
- figS3.pdf
- figS4.pdf
