# Supplementary material for: A Simple and User-Friendly Method for High-Quality Preparation of Pollen Grains for Scanning Electron Microscopy (SEM)
Source: Plants (Basel). 2024 Aug 1;13(15):2140. doi: 10.3390/plants13152140 (PMC11314231; doi:10.3390/plants13152140)
Supplement: Supplementary file 1 [file plants-13-02140-s001.zip › Tables S1.xlsx]

## Sheet: S1
Table S1. Comparison of pollen grain size and shape before (dry) and after SEM preparation protocol.
Species	Condition	Pollen size, Mean ± 95% CI		SA/LA	Shape	Effect of SEM preparation, %
		LA, μm	SA, μm			LA	SA
Beta vulgaris Beetroot	Dry	17.63 ± 0.50		1	Sphere	-11
	SEM	15.63 ± 0.50		0.8	Sphere
Raphanus sativus Radish	Dry	34.94 ± 1.01	21.73 ± 0.63	0.6	Oval	-33	-4
	SEM	23.23 ± 1.00	20.95 ± 1.05	0.9	Sphere
Petunia × hybrida Petunia	Dry	43.63 ± 1.97	20.56 ± 1.13	0.5	Oval	-42	19
	SEM	25.34 ± 0.63	24.43 ± 0.70	1	Sphere
Nicotiana tabacum Cultivated tobacco	Dry	36.14 ± 1.19	19.82 ± 0.57	0.5	Oval	-28	23
	SEM	26.04 ± 0.22	24.42 ± 0.26	1	Sphere
Solanum lycopersicum Tomato	Dry	29.79 ± 0.81	16.50 ± 0.26	0.6	Oval	-40	3
	SEM	17.79 ± 0.94	17.03 ± 0.96	1	Sphere
Lilium × asiatica The Asiatic lily	Dry	105.07 ± 3.22	46.44 ± 1.34	0.4	Elongated oval	-22	5
	SEM	82.30 ± 1.21	48.73 ± 1.40	0.6	Oval
Allium cepa Onion	Dry	41.29 ± 0.38	18.57 ± 0.42	0.4	Elongated oval	-28	1
	SEM	29.86 ± 0.53	18.69 ± 0.53	0.6	Oval
Zea mays Maize, corn	Dry	90.06 ± 0.67	74.22 ± 1.55	0.8-0.3	Frustum	-10	-12
	SEM	80.70 ± 0.74	65.27 ± 1.46	0.8	Oval
Secale cereale Rye	Dry	67.87 ± 1.80	45.37 ± 1.31	0.7-0.4	Frustum	-19	-14
	SEM	54.84 ± 1.06	38.65 ± 0.63	0.7	Oval
Triticum aestivum Wheat	Dry	60.49 ± 1.24	47.57 ± 1.65	0.8-0.3	Frustum	-25	-31
	SEM	45.19 ± 0.79	32.95 ± 0.19	0.7	Oval
Sphere: 0,9–1,0
Oval: 0,5–0,8
Elongated oval: 0,4
